# Supplementary material for: Prenatal Exposure to Chemical Mixtures and Cognitive Flexibility among Adolescents
Source: Toxics. 2021 Dec 2;9(12):329. doi: 10.3390/toxics9120329 (PMC8708222; doi:10.3390/toxics9120329)
Supplement: Supplementary file 1 [file toxics-09-00329-s001.zip]

Archive with 1 entries (1 files):
- toxics-1437846-supplementary.pdf
